# Supplementary material for: A Biological Study of Anisotropic Silver Nanoparticles and Their Antimicrobial Application for Topical Use
Source: Vet Sci. 2021 Aug 31;8(9):177. doi: 10.3390/vetsci8090177 (PMC8471216; doi:10.3390/vetsci8090177)
Supplement: Supplementary file 1 [file vetsci-08-00177-s001.zip]

Archive with 1 entries (1 files):
- vetsci-1347421-supplementary.pdf
